# Supplementary material for: The Promotion of Migration and Myogenic Differentiation in Skeletal Muscle Cells by Quercetin and Underlying Mechanisms
Source: Nutrients. 2022 Oct 2;14(19):4106. doi: 10.3390/nu14194106 (PMC9572605; doi:10.3390/nu14194106)
Supplement: Supplementary file 1 [file nutrients-14-04106-s001.zip]

Archive with 1 entries (1 files):
- nutrients-1927030-supplementary.pdf
